# Supplementary material for: Comprehensive Genomic Analysis of Uropathogenic E. coli: Virulence Factors, Antimicrobial Resistance, and Mobile Genetic Elements
Source: Pathogens. 2024 Sep 13;13(9):794. doi: 10.3390/pathogens13090794 (PMC11434687; doi:10.3390/pathogens13090794)
Supplement: Supplementary file 1 [file pathogens-13-00794-s001.zip]

Archive with 1 entries (1 files):
- pathogens-3175812-supplementary.xlsx
