# Supplementary material for: Comprehensive Genomic Analysis of Uropathogenic E. coli: Virulence Factors, Antimicrobial Resistance, and Mobile Genetic Elements
Source: Pathogens. 2024 Sep 13;13(9):794. doi: 10.3390/pathogens13090794 (PMC11434687; doi:10.3390/pathogens13090794)
Supplement: Supplementary file 1 [file pathogens-13-00794-s001.zip › pathogens-3175812-supplementary.xlsx]

## Sheet: Table S1
TableS1. Sequences of oligonucleotide used in this study
Gene	Forward-Primer sequence (5′-3′)	Reverse-Primer sequence (5′-3′)	Annealing T (°C)	Amplicon (bp)	Reference
acrA	CTTAGCCCTAACAGGATGTG	TCTTTGAAATTACGCTTCAGG	60	189	Microb Drug Resist. 2013 Dec;19(6):469-76
acrB	AACGTACRCAGAAAGTGCTC	TAATCGCTTCAACTTTGTTTTC	60	183	Microb Drug Resist. 2013 Dec;19(6):469-76
mdfA	CATTGGCAGCGATCTCCTTT	TATAGTCACGACCGAGTTCTTTC	60	102	Microb Drug Resist. 2013 Dec;19(6):469-76
gapA	GGCCAGGACATCGTTTCCAA	TCGATGATGCCGAAGTTATCGTT	60	100	Microb Drug Resist. 2013 Dec;19(6):469-76
norE	TCGCAGGACATCAGATTG	CAGACACCCACCATAAGC	55	160	J Appl Microbiol. 2013 May;114(5):1294-9
ompF	GAACTTCGCTGTTCAGTACC	CGTACTTCAGACCAGTAGCC	60	209	Microb Drug Resist. 2013 Dec;19(6):469-76

## Sheet: Table S2
Table S2. Predicted phages present in the UPEC isolates. *The score of the region based on the following criteria. Intact (score > 90), Questionable (score 70-90), Incomplete (score < 70)
Strains	Phage score*	Region length	GC	Number of total proteins	Most common phage (hit genes count)
2250	80	17.4Kb	0.5095	23	PHAGE_Salmon_118970_sal3_NC_031940(4)
	100	14.1Kb	0.4672	17	PHAGE_Stx2_c_Stx2a_F451_NC_049924(3)
	150	22.6Kb	0.5216	27	PHAGE_Entero_mEp460_NC_019716(21)
	150	52.3Kb	0.4677	68	PHAGE_Entero_Sf101_NC_027398(17)
	110	43.2Kb	0.4987	49	PHAGE_Entero_lambda_NC_001416(19)
	150	52Kb	0.473	55	PHAGE_Pseudo_phiPSA1_NC_024365(8)
	20	15.2Kb	0.4982	23	PHAGE_Escher_RCS47_NC_042128(4)
	30	11.8Kb	0.4616	14	PHAGE_Pectob_ZF40_NC_019522(3)
	150	58.1Kb	0.5165	63	PHAGE_Entero_BP_4795_NC_004813(25)
2284	150	54.6Kb	0.5026	63	PHAGE_Entero_mEp460_NC_019716(36)
	40	32.4Kb	0.4841	35	PHAGE_Entero_phiP27_NC_003356(15)
	150	43.4Kb	0.4807	65	PHAGE_Pectob_ZF40_NC_019522(12)
	150	29.3Kb	0.5105	41	PHAGE_Entero_SfV_NC_003444(22)
	30	11.7Kb	0.4772	14	PHAGE_Salmon_118970_sal3_NC_031940(5)
	40	8.5Kb	0.5029	9	PHAGE_Entero_BP_4795_NC_004813(2)
	150	30.8Kb	0.5269	44	PHAGE_Entero_P88_NC_026014(31)
	79	33.3Kb	0.5514	46	PHAGE_Burkho_phiE255_NC_009237(28)
	10	22.3Kb	0.4894	18	PHAGE_Escher_SH2026Stx1_NC_049919(5)
	50	28.6Kb	0.5351	34	PHAGE_Entero_HK630_NC_019723(19)
	110	16.2Kb	0.5641	20	PHAGE_Entero_BP_4795_NC_004813(17)
	70	4.1Kb	0.5299	6	PHAGE_Stx2_c_Stx2a_F451_NC_049924(3)
	20	15.6Kb	0.5435	21	PHAGE_Entero_DE3_NC_042057(14)
2316	30	18.6Kb	0.5067	20	PHAGE_Entero_P88_NC_026014(11)
	30	15.4Kb	0.4928	19	PHAGE_Pectob_ZF40_NC_019522(10)
	150	42.7Kb	0.5294	54	PHAGE_Entero_BP_4795_NC_004813(24)
	90	36.8Kb	0.5494	51	PHAGE_Burkho_phiE255_NC_009237(28)
	80	53.6Kb	0.5122	54	PHAGE_Entero_DE3_NC_042057(23)
	60	5Kb	0.5393	9	PHAGE_Stx2_c_Stx2a_F451_NC_049924(3)
	150	20.3Kb	0.4962	24	PHAGE_Pseudo_PPpW_3_NC_023006(6)
	150	13.9Kb	0.552	19	PHAGE_Entero_P88_NC_026014(17)
2624	50	4.3Kb	0.4818	9	PHAGE_Entero_VT2phi_272_NC_028656(2)
	102	56.9Kb	0.4982	57	PHAGE_Escher_TL_2011b_NC_019445(39)
	79	33.3Kb	0.5514	45	PHAGE_Burkho_BcepMu_NC_005882(28)
	40	21.2Kb	0.5563	21	PHAGE_Entero_HK629_NC_019711(17)
	60	5Kb	0.5393	9	PHAGE_Stx2_c_Stx2a_F451_NC_049924(3)
	10	22.6Kb	0.4853	18	PHAGE_Escher_SH2026Stx1_NC_049919(5)
	30	22.7Kb	0.5026	20	PHAGE_Entero_P88_NC_026014(11)
	60	5.3Kb	0.5291	8	PHAGE_Escher_500465_1_NC_049342(4)
	150	43.4Kb	0.4807	60	PHAGE_Pectob_ZF40_NC_019522(12)
	20	25.4Kb	0.4841	22	PHAGE_Shigel_Stx_NC_029120(4)
	150	23.3Kb	0.5587	30	PHAGE_Entero_YYZ_2008_NC_011356(21)
2842	70	8.3Kb	0.5457	12	PHAGE_Entero_P88_NC_026014(11)
	70	3.5Kb	0.5723	7	PHAGE_Escher_520873_NC_049344(6)
	20	22.3Kb	0.4895	18	PHAGE_Escher_SH2026Stx1_NC_049919(5)
	20	23.4Kb	0.4894	26	PHAGE_Shigel_Stx_NC_029120(4)
	140	28Kb	0.5215	31	PHAGE_Entero_fiAA91_ss_NC_022750(19)
	80	10.1Kb	0.516	11	PHAGE_Entero_WPhi_NC_005056(7)
	76	25.2Kb	0.5039	38	PHAGE_Escher_phiV10_NC_007804(28)
	150	19.6Kb	0.5582	30	PHAGE_Entero_BP_4795_NC_004813(21)
	60	13.8Kb	0.4774	15	PHAGE_Escher_TL_2011b_NC_019445(9)
	150	48.7Kb	0.5387	50	PHAGE_Burkho_BcepMu_NC_005882(28)
	70	16Kb	0.5332	13	PHAGE_Escher_500465_2_NC_049343(9)
	150	28.6Kb	0.5351	33	PHAGE_Entero_HK630_NC_019723(19)
	150	44Kb	0.4829	60	PHAGE_Pectob_ZF40_NC_019522(12)
2986	150	63.5Kb	150	51	PHAGE_Burkho_BcepMu_NC_005882(28)
	60	7.3Kb	60	9	PHAGE_Entero_P88_NC_026014(3)
	150	43.4Kb	150	60	PHAGE_Pectob_ZF40_NC_019522(12)
	150	49.9Kb	150	53	PHAGE_Entero_DE3_NC_042057(22)
	150	50.5Kb	150	51	PHAGE_Entero_BP_4795_NC_004813(24)
3079	20	22.6Kb	0.4853	18	PHAGE_Escher_SH2026Stx1_NC_049919(5)
	150	32.4Kb	0.5184	41	PHAGE_Entero_P88_NC_026014(28)
	150	25.3Kb	0.5586	30	PHAGE_Entero_BP_4795_NC_004813(24)
	150	23.9Kb	0.4922	34	PHAGE_Pseudo_PPpW_3_NC_023006(6)
	70	16Kb	0.5332	13	PHAGE_Escher_500465_2_NC_049343(8)
	150	28.6Kb	0.5351	33	PHAGE_Entero_HK630_NC_019723(19)
	60	11.4Kb	0.5512	18	PHAGE_Burkho_BcepMu_NC_005882(11)
3385	150	35.2Kb	0.5174	30	PHAGE_Entero_fiAA91_ss_NC_022750(19)
	150	33.3Kb	0.5514	46	PHAGE_Burkho_BcepMu_NC_005882(28)
	150	49.7Kb	0.5057	52	PHAGE_Entero_DE3_NC_042057(22)
	20	25.4Kb	0.4842	22	PHAGE_Shigel_Stx_NC_029120(4)
	100	32.2Kb	0.5053	35	PHAGE_Entero_P88_NC_026014(23)
	70	3.5Kb	0.5723	7	PHAGE_Entero_P88_NC_026014(6)
	70	16Kb	0.5332	13	PHAGE_Escher_500465_2_NC_049343(8)
	76	25.2Kb	0.5039	38	PHAGE_Escher_phiV10_NC_007804(28)
	150	43.4Kb	0.4807	60	PHAGE_Pectob_ZF40_NC_019522(12)
	90	10.9Kb	0.518	12	PHAGE_Escher_vB_EcoM_12474III_NC_049457(8)
	60	14.4Kb	0.4729	19	PHAGE_Escher_TL_2011b_NC_019445(11)
	130	9.5Kb	0.5765	13	PHAGE_Entero_YYZ_2008_NC_011356(13)
3575	60	5.2Kb	0.4429	9	PHAGE_Escher_520873_NC_049344(2)
	150	54.5Kb	0.5025	64	PHAGE_Entero_mEp460_NC_019716(35)
	70	16Kb	0.5332	13	PHAGE_Escher_500465_2_NC_049343(8)
	150	43.4Kb	0.4806	61	PHAGE_Pectob_ZF40_NC_019522(12)
	40	38.1Kb	0.4902	34	PHAGE_Entero_phiP27_NC_003356(16)
	20	22.3Kb	0.4894	18	PHAGE_Escher_SH2026Stx1_NC_049919(5)
	150	63.5Kb	0.5276	51	PHAGE_Burkho_BcepMu_NC_005882(28)
	20	20.3Kb	0.4833	21	PHAGE_Pectob_ZF40_NC_019522(4)
	150	28.6Kb	0.535	33	PHAGE_Entero_DE3_NC_042057(19)
	130	45Kb	0.4913	58	PHAGE_Escher_phiV10_NC_007804(36)
	150	42.6Kb	0.4995	55	PHAGE_Entero_SfV_NC_003444(22)
	60	14.4Kb	0.4722	20	PHAGE_Bacill_vB_BtS_BMBtp14_NC_048640(2)
	150	15.5Kb	0.5438	21	PHAGE_Entero_DE3_NC_042057(14)
	90	18.7Kb	0.5268	24	PHAGE_Entero_P88_NC_026014(18)
	150	16.4Kb	0.5644	25	PHAGE_Entero_BP_4795_NC_004813(18)
	80	4.8Kb	0.5651	8	PHAGE_Escher_503458_NC_049341(7)
3604	100	32.2Kb	0.5053	35	PHAGE_Entero_P88_NC_026014(23)
	150	51.5Kb	0.5328	50	PHAGE_Burkho_BcepMu_NC_005882(28)
	150	49.7Kb	0.5058	52	PHAGE_Entero_DE3_NC_042057(22)
	20	25.4Kb	0.4842	22	PHAGE_Shigel_Stx_NC_029120(4)
	150	24.6Kb	0.4956	36	PHAGE_Pseudo_PPpW_3_NC_023006(6)
	20	12.1Kb	0.4894	19	PHAGE_Pectob_ZF40_NC_019522(10)
	70	16Kb	0.5331	13	PHAGE_Escher_500465_2_NC_049343(8)
	150	104.8Kb	0.4642	135	PHAGE_Salmon_SSU5_NC_018843(98)
	150	23.8Kb	0.5555	33	PHAGE_Entero_BP_4795_NC_004813(23)
	70	3.5Kb	0.5723	7	PHAGE_Entero_phiT5282H_NC_049429(6)
3636	150	30.2Kb	0.5283	42	PHAGE_Entero_P88_NC_026014(30)
	70	15.9Kb	0.5296	13	PHAGE_Escher_500465_2_NC_049343(7)
	150	35.1Kb	0.5145	33	PHAGE_Entero_fiAA91_ss_NC_022750(19)
	140	16.5Kb	0.5612	21	PHAGE_Entero_BP_4795_NC_004813(19)
	96	37.2Kb	0.5046	24	PHAGE_Escher_500465_1_NC_049342(13)
	90	29.9Kb	0.4851	36	PHAGE_Escher_TL_2011b_NC_019445(24)
	150	17.5Kb	0.5394	23	PHAGE_Entero_DE3_NC_042057(14)
	80	15Kb	0.5136	19	PHAGE_Salmon_118970_sal3_NC_031940(4)
3887	150	41.5Kb	0.5032	53	PHAGE_Entero_DE3_NC_042057(13)
	150	25.7Kb	0.4981	35	PHAGE_Entero_P2_NC_001895(25)
	70	15.7Kb	0.5221	15	PHAGE_Escher_500465_2_NC_049343(15)
	100	14.7Kb	0.5351	13	PHAGE_Entero_BP_4795_NC_004813(5)
	100	10.3Kb	0.5671	12	PHAGE_Entero_HK630_NC_019723(12)
	150	35.7Kb	0.5258	36	PHAGE_Entero_P88_NC_026014(28)
	110	14Kb	0.5099	16	PHAGE_Entero_WPhi_NC_005056(7)
	100	9.1Kb	0.4775	14	PHAGE_Pseudo_phiPSA1_NC_024365(6)
4169	140	16.5Kb	0.5577	25	PHAGE_Entero_BP_4795_NC_004813(19)
	107	39.7Kb	0.5029	24	PHAGE_Escher_500465_1_NC_049342(13)
	150	33.7Kb	0.5144	33	PHAGE_Entero_fiAA91_ss_NC_022750(19)
	90	29.8Kb	0.485	34	PHAGE_Escher_TL_2011b_NC_019445(24)
	150	17.5Kb	0.5394	25	PHAGE_Entero_DE3_NC_042057(14)
	80	15Kb	0.5136	19	PHAGE_Salmon_118970_sal3_NC_031940(4)
4341	150	44.1Kb	0.5117	52	PHAGE_Entero_DE3_NC_042057(22)
	20	22.5Kb	0.4877	25	PHAGE_Pectob_ZF40_NC_019522(4)
	70	16Kb	0.5332	13	PHAGE_Escher_500465_2_NC_049343(9)
	150	43.4Kb	0.4807	60	PHAGE_Pectob_ZF40_NC_019522(12)
	150	23.3Kb	0.559	32	PHAGE_Entero_BP_4795_NC_004813(22)
	80	10.6Kb	0.576	14	PHAGE_Burkho_phiE255_NC_009237(12)
	100	32.2Kb	0.5053	35	PHAGE_Entero_P88_NC_026014(23)
	70	3.5Kb	0.5723	7	PHAGE_Escher_500465_2_NC_049343(6)
4410	140	11.4Kb	0.5613	17	PHAGE_Entero_P88_NC_026014(17)
	70	15.7Kb	0.5221	15	PHAGE_Escher_500465_2_NC_049343(15)
	70	13.9Kb	0.4672	17	PHAGE_Escher_HK639_NC_016158(4)
	120	11.8Kb	0.5635	16	PHAGE_Entero_lambda_NC_001416(14)
	100	14.7Kb	0.5351	13	PHAGE_Entero_BP_4795_NC_004813(5)
	20	20.3Kb	0.4905	21	PHAGE_Shigel_POCJ13_NC_025434(3)
	150	45.8Kb	0.5066	51	PHAGE_Entero_P2_NC_001895(31)
	90	8.6Kb	0.4695	13	PHAGE_Pseudo_phiPSA1_NC_024365(6)
	140	20.6Kb	0.5206	31	PHAGE_Entero_DE3_NC_042057(13)
4715	96	39.7Kb	0.5029	23	PHAGE_Escher_500465_1_NC_049342(13)
	30	22.5Kb	0.5012	31	PHAGE_Entero_mEp460_NC_019716(16)
	100	31.5Kb	0.4826	38	PHAGE_Escher_TL_2011b_NC_019445(26)
	140	16.4Kb	0.5613	21	PHAGE_Entero_BP_4795_NC_004813(19)
	150	36.3Kb	0.5182	44	PHAGE_Escher_520873_NC_049344(33)
	150	17.5Kb	0.5394	23	PHAGE_Entero_DE3_NC_042057(14)

## Sheet: Table S3
Table S3. Genomic islands and virulence genes in the UPEC isolates
	Query_Seq	Position	Length	GC_Content	Virulence Gene
2250	NZ_JAEMET010000001.1	256994..265772	8778	43.22	fimA-C, fimE, fimI
	NZ_JAEMET010000056.1	21229..75730	54501	47.98	ecpA-E, ecpR, fdeC
	NZ_JAEMET010000064.1	13810..27239	13429	37.36	spaP-Q
	NZ_JAEMET010000004.1	303856..313888	10032	46.15	espL1
	NZ_JAEMET010000004.1	15692..35818	20126	47.68	-
	NZ_JAEMET010000006.1	297018..306588	9570	46.2	csgA-G
	NZ_JAEMET010000024.1	5159..14707	9548	41.78	-
	NZ_JAEMET010000067.1	235..11888	11653	47.43	-
	NZ_JAEMET010000026.1	15607..30826	15219	47.62	-
	NZ_JAEMET010000059.1	172..11954	11782	33.76	-
2284	NZ_JAEMEN010000013.1	211801..225561	13760	42.69	-
	NZ_JAEMEN010000030.1	338..16670	16332	47.96	kpsC-F, kpsS, kpsU
	NZ_JAEMEN010000043.1	79372..104328	24956	47.78	-
	NZ_JAEMEN010000039.1	142512..158501	15989	44.74	csgA-G
	NZ_JAEMEN010000003.1	29889..38259	8370	43.58	-
	NZ_JAEMEN010000065.1	1363..11599	10236	50.21	-
	NZ_JAEMEN010000008.1	21380..34187	12807	45.58	-
	NZ_JAEMEN010000002.1	2196..11056	8860	45.87	-
	NZ_JAEMEN010000004.1	31067..39666	8599	46.03	-
2316	NZ_JAEMEV010000036.1	150760..166749	15989	44.74	csgA-G
	NZ_JAEMEV010000055.1	2664..11231	8567	46.74	-
	NZ_JAEMEV010000032.1	58945..67047	8102	46.17	-
2624	NZ_JAEMEQ010000089.1	79144..90184	11040	45.72	-
	NZ_JAEMEQ010000057.1	28227..36627	8400	46.17	-
	NZ_JAEMEQ010000037.1	17606..27487	9881	50.12	-
	NZ_JAEMEQ010000040.1	30999..39598	8599	46.03	-
	NZ_JAEMEQ010000068.1	38126..48997	10871	48.42	-
	NZ_JAEMEQ010000051.1	2301..27546	25245	46.51	fdeC
	NZ_JAEMEQ010000024.1	806..9575	8769	41.41	-
	NZ_JAEMEQ010000004.1	22019..34573	12554	50.86	-
	NZ_JAEMEQ010000054.1	303..8569	8266	45.38	-
2842	NZ_JAEMEP010000098.1	43..40228	40185	48.12	-
	NZ_JAEMEP010000026.1	3342..11909	8567	46.74	-
	NZ_JAEMEP010000103.1	260..8450	8190	44.84	-
	NZ_JAEMEP010000038.1	4892..14243	9351	45.91	-
	NZ_JAEMEP010000021.1	79144..90184	11040	45.72	-
	NZ_JAEMEP010000019.1	83144..106980	23836	47.29	-
2986	NZ_JAEMEJ010000014.1	31129..39728	8599	46.03	-
	NZ_JAEMEJ010000036.1	143914..156333	12419	50.94	-
	NZ_JAEMEJ010000011.1	68420..83091	14671	44.57	csgA-G
	NZ_JAEMEJ010000056.1	8510..24334	15824	51.52	-
	NZ_JAEMEJ010000012.1	84490..95530	11040	45.72	-
	NZ_JAEMEJ010000040.1	114695..139651	24956	47.77	-
	NZ_JAEMEJ010000034.1	163308..188249	24941	42.96	-
3079	NZ_JAEMEK010000057.1	21629..42035	20406	49.28	-
	NZ_JAEMEK010000014.1	4805..14156	9351	45.92	-
3385	NZ_JAEMEL010000012.1	341671..366627	24956	47.78	-
	NZ_JAEMEL010000020.1	156698..172786	16088	40.99	-
	NZ_JAEMEL010000029.1	1871..15592	13721	44.23	kpsC-F, kpsS, kpsU, udg
	NZ_JAEMEL010000012.1	142702..158691	15989	44.75	csgA-G
	NZ_JAEMEL010000006.1	70082..118237	48155	46.92	ecpA-E, ecpR, fdeC
	NZ_JAEMEL010000023.1	79144..90184	11040	45.72	-
	NZ_JAEMEL010000010.1	133587..142186	8599	46.03	-
3575	NZ_JAEMEW010000019.1	76486..90038	13552	43.57	-
	NZ_JAEMEW010000039.1	10354..42381	32027	43.93	hlyA-D
	NZ_JAEMEW010000014.1	32837..80762	47925	47.46	ecpA-E, ecpR, fdeC
	NZ_JAEMEW010000053.1	22941..50240	27299	51.74	gmhA
	NZ_JAEMEW010000039.1	64425..72571	8146	43.96	-
	NZ_JAEMEW010000013.1	81942..92982	11040	45.72	-
	NZ_JAEMEW010000031.1	78437..102273	23836	47.29	-
	NZ_JAEMEW010000011.1	18086..30505	12419	50.94	-
	NZ_JAEMEW010000041.1	76862..98094	21232	45.08	-
	NZ_JAEMEW010000025.1	104084..118323	14239	44.65	csgA-G
3604	NZ_JAEMER010000001.1	183764..199753	15989	44.74	csgA-G
	NZ_JAEMER010000025.1	21379..34186	12807	45.58	-
	NZ_JAEMER010000001.1	382733..407688	24955	47.77	-
	NZ_JAEMER010000014.1	30622..39553	8931	45.87	-
	NZ_JAEMER010000023.1	1982..27837	25855	47.06	-
	NZ_JAEMER010000023.1	45513..57033	11520	46.43	-
	NZ_JAEMER010000029.1	22180..54329	32149	45.59	-
3636	NZ_JAEMEU010000029.1	24..20410	20386	49.5	tssF
	NZ_JAEMEU010000059.1	14343..30711	16368	48.31	cheD
	NZ_JAEMEU010000003.1	82999..93971	10972	46.45	-
	NZ_JAEMEU010000032.1	1101..9713	8612	40.97	-
	NZ_JAEMEU010000051.1	56194..76481	20287	46.34	gmhA
	NZ_JAEMEU010000009.1	109986..123746	13760	42.71	-
	NZ_JAEMEU010000019.1	151340..167328	15988	44.76	csgA-G
3887	NZ_JAEMEM010000067.1	33200..48007	14807	44.55	-
	NZ_JAEMEM010000112.1	3481..35513	32032	43.58	-
	NZ_JAEMEM010000125.1	25719..44871	19152	45.25	-
	NZ_JAEMEM010000133.1	621..9734	9113	45.03	-
	NZ_JAEMEM010000095.1	239..14583	14344	45.37	-
	NZ_JAEMEM010000012.1	55929..74850	18921	44.81	-
4169	NZ_JAEMES010000003.1	293..9657	9364	50.17	cheD
	NZ_JAEMES010000035.1	59338..69432	10094	46.69	-
	NZ_JAEMES010000045.1	79789..87891	8102	46.28	-
	NZ_JAEMES010000050.1	76656..87462	10806	45.59	-
	NZ_JAEMES010000062.1	22570..31182	8612	40.97	-
	NZ_JAEMES010000052.1	11331..20055	8724	49.36	-
	NZ_JAEMES010000015.1	97937..107820	9883	49.97	-
	NZ_JAEMES010000001.1	80853..95934	15081	44.64	csgB, csgD-G
	NZ_JAEMES010000030.1	13167..70347	57180	47.29	-
4331	NZ_JAEMEO010000018.1	18106..37229	19123	41.15	kpsC-F, kpsS-T, kpsU, udg
	NZ_JAEMEO010000017.1	143914..156333	12419	50.94	-
	NZ_JAEMEO010000026.1	31186..39785	8599	46.03	-
	NZ_JAEMEO010000027.1	21786..34593	12807	45.58	-
	NZ_JAEMEO010000020.1	186677..200916	14239	44.65	csgA-G
	NZ_JAEMEO010000008.1	70082..118237	48155	46.92	ecpA-E, ecpR, fdeC
	NZ_JAEMEO010000001.1	148059..164145	16086	40.99	-
	NZ_JAEMEO010000035.1	4805..16444	11639	46.76	tssF
4410	NZ_JAEMEI010000039.1	4820..33118	28298	45.91	-
	NZ_JAEMEI010000085.1	16191..35254	19063	45.98	fimD, fimH
	NZ_JAEMEI010000060.1	47227..73519	26292	47.57	ecpA-E, ecpR, fdeC
	NZ_JAEMEI010000023.1	1650..20708	19058	47.18	-
	NZ_JAEMEI010000060.1	21909..35926	14017	48.45	-
	NZ_JAEMEI010000090.1	334..10221	9887	46.39	papA-K, papX
	NZ_JAEMEI010000001.1	174228..184552	10324	47.13	-
	NZ_JAEMEI010000015.1	82297..93324	11027	43.52	fimA-B, fimE, fimI
	NZ_JAEMEI010000016.1	51871..87306	35435	43.5	-
	NZ_JAEMEI010000024.1	119944..130162	10218	45.71	-
	NZ_JAEMEI010000014.1	6144..32326	26182	35.97	invA, spaP-Q
	NZ_JAEMEI010000024.1	35122..43804	8682	47.87	-
	NZ_JAEMEI010000078.1	50044..66763	16719	44.61	-
4715	NZ_JAEMEX010000003.1	80853..95934	15081	44.63	csgB, csgD-G
	NZ_JAEMEX010000034.1	30366..39522	9156	50.51	-
	NZ_JAEMEX010000024.1	83420..94392	10972	46.45	-
	NZ_JAEMEX010000038.1	76242..87394	11152	45.83	-
	NZ_JAEMEX010000017.1	174823..190847	16024	48.64	cheD
	NZ_JAEMEX010000033.1	52..15188	15136	46.86	gmhA
	NZ_JAEMEX010000017.1	217478..236730	19252	46.53	fimA-B, fimE, fimI
	NZ_JAEMEX010000030.1	17661..30772	13111	42.61	-
	NZ_JAEMEX010000006.1	98230..106332	8102	46.28	-
	NZ_JAEMEX010000020.1	6187..26039	19852	44.09	-
	NZ_JAEMEX010000033.1	67869..111617	43748	46.48	ecpA-E, ecpR, fdeC, vat
	NZ_JAEMEX010000029.1	130133..138942	8809	41.21	-
	NZ_JAEMEX010000014.1	21205..35343	14138	42.79	fimA
